# Supplementary material for: Green-Synthesized Silver and Selenium Nanoparticles Using Berberine: A Comparative Assessment of In Vitro Anticancer Potential on Human Hepatocellular Carcinoma Cell Line (HepG2)
Source: Cells. 2024 Feb 5;13(3):287. doi: 10.3390/cells13030287 (PMC10854975; doi:10.3390/cells13030287)
Supplement: Supplementary file 1 [file cells-13-00287-s001.zip]

Archive with 1 entries (1 files):
- cells-2821316-supplementary.pdf
